# Supplementary material for: Short telomere length is associated with impaired cognitive performance in European ancestry cohorts
Source: Transl Psychiatry. 2017 Apr 18;7(4):e1100–. doi: 10.1038/tp.2017.73 (PMC5416710; doi:10.1038/tp.2017.73)
Supplement: Supplementary Tables [file tp201773x2.xlsx]

## Sheet: Table S1
Table S1. Details of the participating cohorts											GRS-TL
Cohort	Full name of cohort	Software for analysis	Study sample reference	Website	N	Mean age at baseline (yr)	SD of age at baseline (yr)	Mean TL (T/S-ratio) at baseline	SD of TL (T/S-ratio) at baseline	Proportion women (%)	Beta	SE	Pval	Score mean	Score SD	Score min	Score max
BETULA1	The Betula Study		Giddaluru S, Espeseth T, Salami A, et al. Brain Struct Funct. 2016 Feb 6. [Epub ahead of print] PubMed PMID: 26852023	http://www.org.umu.se/betula/betula/	163	50.92	7.83	1.005	0.174	58.3	-0.095	0.048	0.0474	8.503	1.569	5	12
BETULA2	The Betula Study		Nilsson, L.-G., Bäckman, L., Nyberg, L., et al. (1997). Aging, Neuropsychology and Cognition, 4 (1), 1-32.	http://www.org.umu.se/betula/betula/	396	62.44	14.53	0.928	0.153	54.8	-0.072	0.03	0.01733	8.872	1.562	3	13
BETULA3	The Betula Study		Nilsson, L.-G., Bäckman, L., Nyberg, L., et al. (1997). Aging, Neuropsychology and Cognition, 4 (1), 1-32.	http://www.org.umu.se/betula/betula/	315	59.96	15.01	0.968	0.172	54	-0.065	0.034	0.0593	8.646	1.51	4	13
ERF	Erasmus Rucphen Family (EUROSPAN)		Aulchenko YS, Heutink P, Mackay I, et al. Eur J Hum Genet. 2004 Jul;12(7):527-34.		2502	51.6395	15.7998	1.76035	0.361328	55.6	-0.0765047	0.012019	1.95e-10	8.6539	1.56693	2.999	13.999
FITSA	The Finnish Twin Study on Ageing		PMID: 12959964, 12959956, 15935024	http://www.gerec.fi/en/research/health-functioning-and-longevity/the-finnish-twin-study-on-ageing-fitsa	429	68.61	3.421	0.895	0.1873	100	-0.066	0.037	0.072	8.524	1.456	4	12
Gender	Sex differences in health and aging	SAS 9.4	PMID: 17254424	http://ki.se/en/meb/gender	466	74.5175	2.63455	0.680926	0.151388	49	-0.0254017	0.0389703	0.5152	8.43198	1.34383	4.54	12.67
HRS	Health and Retirement Study		PMID: 24671021	http://hrsonline.isr.umich.edu/	4117	70.37	9.38	1.3	0.3	58	-0.0283	0.0083	0.0006	8.6038	1.5158	3	13
LBC1936	Lothian Birth Cohort			http://www.lothianbirthcohort.ed.ac.uk/	999	69.6	0.8	1.3	0.5	49	-0.033	0.02	0.1046	8.362	1.561	3	13
LLS1	Leiden Longevity Study 1			http://www.leidenlangleven.nl/en/research	2305	59.2205	6.80485	1.4566	0.25968	54.8	-0.065	0.016	7.187e-05	8.46993	1.52423	3.003	13.99
LLS2	Leiden Longevity Study 2			http://www.leidenlangleven.nl/en/research	868	93.3136	2.63007	1.2772	0.21903	61.6	-0.044	0.021	0.036	8.4436	1.56811	2.017	13.99
NSHD	National Survey of Health and Development			http://www.nshd.mrc.ac.uk/nshd/	2425	53	0	1.54	0.91	50	-0.011	0.014	0.42	8.5548	1.399
NTR	Netherlands Twin Register		Willemsen, G, et al,, 2010, The Netherlands Twin Register biobank: a resource for genetic epidemiological studies: Twin Res,Hum,Genet,, v, 13, no, 3, p, 231-245,	www.tweelingenregister.org	200	40.275	16.3572	2.72355	0.555278	66.5	-0.123	0.0413	0.003175	8.496	1.559	3	12
QIMR	Twin studies at the Queensland Institute of Medical Research		Liu JZ, Medland SE, Wright MJ, et al, Twin Research and Human Genetics 13(2):179-193, 2010 [PDF] [PubMed]; Whitfield JB, Zhu G, Nestler JE, Heath AC, Martin NG, Clinical Chemistry 48(9):1426-1431, 2002; Whitfield JB, Dy V, Madden PA, Heath AC, Martin NG, Montgomery GW, Clinical Chemistry 54:1158-1165, 2008	http://genepi.qimr.edu.au/	1280	14.1 yrs (mean IQ age = 16.6 yrs)	2.4 yrs (SD for IQ age = 1.4 yrs)	3.7	0.6	52.6	-0.029	0.027	0.3076	8.5	1.5	3	13
SATSA	Swedish Adoption/Twin Study of Aging	SAS 9.4	PMID: 17254424	http://ki.se/en/meb/satsa-the-swedish-adoptiontwin-study-of-aging	587	68.7639	9.58492	0.761863	0.268405	58	-0.0262519	0.0353277	0.4579	8.4501	1.44948	4.2	12.22

## Sheet: Table S2
Table S2. Information on the 7 lead SNPs reported by Codd et al. and the SNPs used for calculation of genetic score in each cohort.
Nr	Lead SNP	Nearest gene	Chr	Position (bp)	Alleles		Reported EAF	Missing may be imputed to (alt 3)	BETULA1	BETULA2	BETULA3	ERF	FITSA	Gender	HRS	LBC1936	LLS1	LLS2	NSHD	NTR	QIMR	SATSA
					Effect/TL-decreasing	Other
1	rs11125529	ACYP2	2	54329370	C	A	0.858	1.72	rs11125529	rs11125529	rs11125529	rs11125529	rs11125529	rs11125529	rs11125529	rs10165485	rs11125529	rs11125529	rs11125529	rs11125529	rs11125529	rs11125529
2	rs10936599	TERC	3	170974795	T	C	0.252	0.50	rs10936599	rs10936599	rs10936599	rs10936599	rs10936599	rs10936599	rs10936599	rs10936599	rs10936599	rs10936599	rs10936599	rs10936599	rs10936599	rs10936599
3	rs7675998	NAF1	4	164227270	A	G	0.217	0.43	rs7675998	rs7675998	rs7675998	rs7675998	rs7675998	rs7675998	rs7675998	rs11100479	rs7675998	rs7675998	rs7675998	rs7675998	rs7675998	rs7675998
4	rs2736100	TERT	5	1339516	A	C	0.514	1.03	rs2736100	rs2736100	rs2736100	rs2736100	rs2736100	rs2736100	rs2736100	rs2736100	rs2736100	rs2736100	rs2736100	rs2736100	rs2736100	rs2736100
5	rs9420907	OBFC1	10	105666455	A	C	0.865	1.73	rs9420907	rs9420907	rs9420907	rs9420907	rs9420907	rs9420907	rs9420907	rs9420907	rs9420907	rs9420907	rs9420907	rs9420907	rs9420907	rs9420907
6	rs8105767	ZNF208	19	22007281	A	G	0.709	1.42	rs8105767	rs8105767	rs8105767	rs8105767	rs8105767	rs8105767	rs8105767	rs7257051	rs8105767	rs8105767	rs8105767	rs8105767	rs8105767	rs8105767
7	rs755017	RTEL1	20	61892066	A	G	0.869	1.74	rs755017	rs755017	rs755017	rs755017	rs755017	rs2281929	rs755017	rs2281929	rs755017	rs755017	rs755017	rs755017	rs755017	rs2281929

## Sheet: Table S3
Table S3. Details on cognitive tests in each cohort
COHORT	Mini-mental state examination (MMSE)	Digit symbol substitution test (DSST)	Block design test (BLOCK)	Verbal memory or Picture learning test (MEMORY)	Stroop color word task interference score (STROOP)	General cognitive function
BETULA	Identical to the "classic" MMSE test described in Folstein, Folstein & McHugh 1975.	Revised version of the Wechsler (1981) DSS: Rows of blank squares paired with a letter in a random sequence, and a key printed on top the paper. Participants are asked to fill in the correct number in the blank squares. Test score equals number of correct responses within 60 s (max score = 125). (see Giddaluru et al 2016)	Visuospatial task - the subject is asked to place red and white blocks so that they form the same pattern as a target pattern. Subtest of the WAIS (Wechsler 1981).	Oral and written presentation of 16 verb-noun sentences, followed by immidiate free recall. See Nilsson et al. 1997.		Presentation of list of 30 target words. Next to each target, 5 words are presented, one of them a synonym to the target. Participants are asked to underline the synonym. See Nilsson et al. 1997.
ERF			Block design subtest of the Weschler Adult Intelligence Scale (WAIS) (Wechsler, 2000)	Dutch version of the Auditory Verbal Learning Test (AVLT)(Saan, R., Deelman, B., 1986.)	The Stroop colour-word test (Hammes, 1978)	General cognitive ability was measured with the Dutch Adult Reading Test (DART)
FITSA	Marshal F. Folstein, Susan E. Folstein, Paul R. McHugh. “Mini-mental state”: A practical method for grading the cognitive state of patients for the clinician. Journal of Psychiatric Research, Volume 12, Issue 3, November 1975, Pages 189–198	Digit Symbol-Coding (WAIS-III) Wechsler, D. (1985). Manual for the Wechsler Adult Intelligence Scale-Revised. New York: The Psychological Corporation.
Gender	Identical to the "classic" MMSE test described in Folstein, Folstein & McHugh 1975.	Symbol Digit is a perceptual speed task similar to the WAIS Digit Symbol subtest (Smith, 1982). Participants were instructed to verbally report one of nine numbers (1-9) respectively matched with one of nine symbols as quickly as possible based on a given key. (Total possible = 100; Forms A + B, 50 trials each).	The Block Design task assessed a participant's ability to assemble a set of blocks according to seven different and increasingly complex patterns (Arthur, 1947). Higher points were given for faster completion. The total points possible was 42.	The Thurstone Picture Memory task assessed visual episodic memory using a recognition memory paradigm (Thurstone, 1938). Participants were shown 28 pictures and subsequently asked to identify the pictures among distracters (Total possible score = 28).		General cognitive ability was calculated from principal component analysis of four tests (Synonyms, Block Design, Thurstone Picture Memory and Symbol Digit).
HRS	Respondents' mental status was measured by a variety of tests that assess knowledge, language, and orientation. These measures include the Serial 7s test, backwards counting, date naming, object naming, and naming the president and vice president.			Delayed word recall: count of number of words that were recalled correctly.		A summary variable including word recall and mental status items is calculated by immediate recall, delayed recall, serial 7s, backwards count, object naming, president naming, vice president naming, and date naming.
LBC1936	This is commonly used as a screening test for dementia. The maximum score is 30.	This subtest from the Wechsler Adult Intelligence Scale-III UK was used to assess speed of information processing. The participant enters a symbol according to a given number-symbol code, completing as many as possible in two minutes.	This subtest from the WAIS-III UK was used to assess constructional ability. The block design subtest requires participants to use blocks to make specific designs. They are given a maximum of two minutes to complete each design.	This is a test of immediate verbal declarative memory from the Wechsler Memory Scale-III UK. It involves the immediate recall of a story with 25 elements which is read aloud. Two stories are administered, with recall after each one. The second story is administered twice. Participants are informed that they will be asked about the stories again later.		Scores for the first principal component based on the following tests from the Wechsler Adult Intelligence Scale III UK: Symbol Search, Digit Symbol, Matrix Reasoning, Letter-Number Sequencing, Backward Digit Span, Block Design
LLS1		In the DSST, digits were presented and the subjects were asked to write the corresponding symbols in a blank space according to a given key. Outcome parameter was the number of correct digit-symbol combinations within 90 seconds.		Memory function was assessed by the 15-Picture Learning Test (15-PLT). Subjects were shown 15 pictures of well-known items and then asked to recall as many as possible. The test was repeated three consecutive times and after 20 minutes. Outcome parameters were the number of correct pictures after each trial and after 20 minutes (delayed recall). The total number of correct answers after three tri…	The Stroop test consisted of three parts in which the subject had to name 40 items shown on a card. In part 1, the subjects were instructed to read color words, which were printed in black on card 1. In part 2, the card contained colored blocks and the subjects were asked to name the printed colors. In part 3, the card again contained color words, however printed in a discongruous ink color. The …
LLS2	PMID: 1202204
NSHD	N/A	N/A	N/A	Verbal memory was assessed by a 15-item word learning task devised by the NSHD. Each word was shown for two seconds. When all 15 words had been shown, the cohort member was asked to write down as many of the words as possible. Total number of words correctly recalled over three identical trials was summed to provide an overall score for short term verbal memory (maximum score = 45).	N/A	General cognitive function was assessed using the National Adult Reading Test (NART).This is a pronunciation test involving 50 irregular words of increasing difficulty, chosen to violate conventional grapheme-phoneme correspondence rules.
NTR						Factor scores on a latent factor that described the common variance between the manifest scores on the (Dutch) Computerized Neurocognitive Battery after regressing out (linear and quadratic age) effects. These manifest scores included accuracy scores on the Continuous Performance Test, Letter-N-Back Test, Computerized Finger-Tapping Test, Word Memory Tests (Immediate and Delayed), Facial Memory T…
QIMR		The DSST version used for the QIMR cohort was the Digit Symbol test from the Wechsler Adult Intelligence Scale – Revised (WAIS-R) (Wechsler, D. (1981) Wechsler Adult Intelligence Scale – Revised Manual. New York: The Psychological Corporation). Participants had 90 seconds to pair random digits with their matching symbols (there were 9 different digit-symbol pairs). The test contained 93 items. A …				A shortened version of the Multidimensional Aptitute Battery (MAB, Jackson 1984) was used to compute full-scale IQ. The subtests comprised 3 verbal tests (Information, Arithmetic, Vocabulary) amd 2 performance tests (Spatial, Object Assembly).
SATSA	Identical to the "classic" MMSE test described in Folstein, Folstein & McHugh 1975.	Symbol Digit is a perceptual speed task similar to the WAIS Digit Symbol subtest (Smith, 1982). Participants were instructed to verbally report one of nine numbers (1-9) respectively matched with one of nine symbols as quickly as possible based on a given key. (Total possible = 100; Forms A + B, 50 trials each).	The Block Design task assessed a participant's ability to assemble a set of blocks according to seven different and increasingly complex patterns (Arthur, 1947). Higher points were given for faster completion. The total points possible was 42.	The Thurstone Picture Memory task assessed visual episodic memory using a recognition memory paradigm (Thurstone, 1938). Participants were shown 28 pictures and subsequently asked to identify the pictures among distracters (Total possible score = 28).		A measure of general cognitive ability was calculated from constructing the first principal component of nine cognitive tests (Analogies, Synonyms, Information, Block Design, Card Rotations, Digits Span (Forward + Backward), Thurstone Picture Memory, Symbol Digit, and Figure Identification).

## Sheet: Table S4
Table S4. Observational analysis of TL and cognitive traits in all strata*
Cognitive	Strata	N	I-Pval	Beta (95% CI)	Pval
trait
MMSE	All	7066	0.581	0,025 (0,002, 0,047)	0.03
DSST	All	4419	0.705	0,051 (0,024, 0,077)	0.00023
BLOCK	All	5001	0.946	0,004 (-0,024, 0,032)	0.781
MEMORY	All	13060	0.332	0,011 (-0,005, 0,028)	0.187
STROOP	All	2940	0.785	-0,053 (-0,087, -0,018)	0.003
General	All	12283	0.034	0,020 (-0,008, 0,047)	0.156
MMSE	ApoE4	918	0.803	0,013 (-0,048, 0,074)	0.675
DSST	ApoE4	811	0.478	-0,006 (-0,074, 0,063)	0.87093
BLOCK	ApoE4	1455	0.663	-0,011 (-0,065, 0,044)	0.702
MEMORY	ApoE4	2299	0.259	-0,009 (-0,05, 0,033)	0.682
STROOP	ApoE4	877	0.753	-0,074 (-0,14, -0,009)	0.027
General	ApoE4	2138	0.026	-0,037 (-0,114, 0,04)	0.35
MMSE	ApoE3	2773	0.589	0,03 (-0,004, 0,064)	0.088
DSST	ApoE3	2240	0.586	0,081 (0,045, 0,117)	1e-05
BLOCK	ApoE3	3091	0.906	0,011 (-0,022, 0,044)	0.514
MEMORY	ApoE3	5371	0.765	0,014 (-0,011, 0,039)	0.272
STROOP	ApoE3	1693	0.821	-0,038 (-0,078, 0,003)	0.067
General	ApoE3	4847	0.755	0,013 (-0,014, 0,041)	0.331
*All models are adjusted for age group and sex. Fixed-effects models are used unless heterogeneity is detected, then random-effects models are used. TL, telomere length; MMSE, Mini-mental state exam; DSST, Digit-symbol substitution test; BLOCK, Block-design test; MEMORY, Verbal memory or Picture learning test; STROOP, Stroop color word task interference score; General, General cognitive performan…

## Sheet: Table S5
Table S5. Association analysis of the genetic risk score and cognitive traits in all strata*
Cognitive	Strata	N	I-Pval	Beta (95% CI)	Pval
trait
MMSE	All	7569	0.259	-0,013 (-0,027, 0,002)	0.089
DSST	All	4870	4.22e-05	-0,008 (-0,048, 0,031)	0.68079
BLOCK	All	5256	0.435	0,008 (-0,009, 0,026)	0.347
MEMORY	All	13122	0.639	0,001 (-0,01, 0,011)	0.86
STROOP	All	2792	0.552	0,026 (0,004, 0,048)	0.021
General	All	12344	0.031	0,004 (-0,015, 0,022)	0.684
MMSE	ApoE4	1107	0.94	-0,008 (-0,047, 0,032)	0.706
DSST	ApoE4	960	0.535502	-0,01 (-0,046, 0,027)	0.61225
BLOCK	ApoE4	1552	0.133	0,006 (-0,017, 0,029)	0.618
MEMORY	ApoE4	2380	0.023	0,009 (-0,031, 0,049)	0.664
STROOP	ApoE4	836	0.135	0,03 (0,004, 0,057)	0.025
General	ApoE4	2211	0.003	0,008 (-0,041, 0,057)	0.748
MMSE	ApoE3	3310	0.125	-0,012 (-0,033, 0,009)	0.252
DSST	ApoE3	2646	0.0023177	-0,019 (-0,062, 0,024)	0.38155
BLOCK	ApoE3	3385	0.545	0,015 (-0,009, 0,038)	0.223
MEMORY	ApoE3	5669	0.755	0,004 (-0,014, 0,021)	0.666
STROOP	ApoE3	1616	0.173	0,019 (-0,015, 0,053)	0.275
General	ApoE3	5120	0.642	-0,005 (-0,024, 0,013)	0.564
*All models are adjusted for age group and sex. Fixed-effects models are used unless heterogeneity is detected, then random-effects models are used. TL, telomere length; MMSE, Mini-mental state exam; DSST, Digit-symbol substitution test; BLOCK, Block-design test; MEMORY, Verbal memory or Picture learning test; STROOP, Stroop color word task interference score; General, General cognitive performan…

## Sheet: Table S6
Table S6. Instrumental variable analyses of the causal effects of TL and cognitive traits in all strata*
Cognitive	Strata	Beta (95% CI)	Pval	Diff-Pval
trait
MMSE	All	0,291 (-0,05, 0,631)	0.095	0.12691
DSST	All	-0,016 (-0,437, 0,405)	0.941	0.757568
BLOCK	All	-0,192 (-0,594, 0,21)	0.349	0.340765
MEMORY	All	-0,022 (-0,264, 0,22)	0.86	0.789775
STROOP	All	-0,598 (-1,125, -0,072)	0.026	0.0423991
General	All	0,039 (-0,229, 0,306)	0.778	0.891141
MMSE	ApoE4	0,174 (-0,734, 1,083)	0.707	0.72809
DSST	ApoE4	0,22 (-0,632, 1,072)	0.613	0.604868
BLOCK	ApoE4	-0,137 (-0,677, 0,403)	0.619	0.647869
MEMORY	ApoE4	-0,009 (-0,469, 0,451)	0.969	0.998259
STROOP	ApoE4	-0,699 (-1,33, -0,069)	0.03	0.0533918
General	ApoE4	0,129 (-0,367, 0,625)	0.61	0.576228
MMSE	ApoE3	0,28 (-0,203, 0,764)	0.256	0.310543
DSST	ApoE3	0,239 (-0,297, 0,774)	0.382	0.56367
BLOCK	ApoE3	-0,336 (-0,881, 0,209)	0.227	0.212973
MEMORY	ApoE3	-0,088 (-0,489, 0,313)	0.667	0.617932
STROOP	ApoE3	-0,438 (-1,229, 0,354)	0.278	0.322346
General	ApoE3	0,126 (-0,304, 0,557)	0.565	0.607853
*All models are adjusted for age group and sex. TL, telomere length; MMSE, Mini-mental state exam; DSST, Digit-symbol substitution test; BLOCK, Block-design test; MEMORY, Verbal memory or Picture learning test; STROOP, Stroop color word task interference score; General, General cognitive performance; Diff-Pval, endogeneity tests of effect sizes between observed association and causal estimators.

## Sheet: Table S7
Table S7. Analyses using CHARGE data to assess the genetic effect of TL on general cognitive function.*
SNP	Gene	Beta	LCL	UCL	Pval
rs11125529	ACYP2	-0.007	-0.022	0.009	0.413
rs10936599	TERC	0.002	-0.011	0.014	0.766
rs7675998	NAF1	-0.002	-0.013	0.013	0.971
rs2736100	TERT	-0.009	-0.02	0.002	0.104
rs9420907	OBFC1	-0.016	-0.032	-0.001	0.041
rs8105767	ZNF208	-0.009	-0.021	0.003	0.144
rs755017	RTEL1	-0.016	-0.033	0.0002	0.051
Score		-0.007	-0.012	-0.002	0.006
LCL, lower confidence level; UCL, upper confidence level. *All estimates are SD-decrease of TL per allele.

## Sheet: Table S8
Table S8. Instrumental variable analyses using CHARGE data to assess the effect of TL on general cognitive function.*
SNP	Gene	Beta IV	LCL	UCL	Pval
rs11125529	ACYP2	0.117	-0.168	0.402	0.422
rs10936599	TERC	-0.02	-0.148	0.109	0.767
rs7675998	NAF1	0.003	-0.174	0.179	0.976
rs2736100	TERT	0.119	-0.026	0.264	0.108
rs9420907	OBFC1	0.236	-0.0004	0.473	0.05
rs8105767	ZNF208	0.184	-0.073	0.44	0.16
rs755017	RTEL1	0.265	-0.017	0.547	0.066
Score Wald		0.103	0.029	0.176	0.006
Score IVW		0.086	0.016	0.156	0.016
IV, instrumental variable; LCL, lower confidence level; UCL, upper confidence level; IVW, inverse variance weighted. *All estimates are SD-change of TL.

## Sheet: Table S9
Table S9. Analyses using CHARGE data to assess the genetic effect of TL on DSST
SNP	Gene	Z-score	Pval
rs11125529	ACYP2	-1.054	0.291
rs10936599	TERC	-0.007	0.994
rs7675998	NAF1	1.615	0.106
rs2736100	TERT	-1.521	0.128
rs9420907	OBFC1	-1.03	0.303
rs8105767	ZNF208	-0.117	0.906
rs755017	RTEL1	-3.26	0.001
Score. sample size weighted		-2.031	0.042

## Sheet: Table S10
Table S10. Instrumental variable analyses using CHARGE data to assess the causal effect of TL on DSST
SNP	Gene	Z-score.IV	Pval
rs11125529	ACYP2	1.035	0.300
rs10936599	TERC	0.007	0.994
rs7675998	NAF1	-1.584	0.113
rs2736100	TERT	1.498	0.134
rs9420907	OBFC1	1.018	0.308
rs8105767	ZNF208	0.117	0.907
rs755017	RTEL1	2.823	0.005
Score. IV		2.021	0.043

[truncated: 2 more sheets: Table S11, Table S12]
